# Supplementary material for: Tobacco Use Status and Temptation to Try E-Cigarettes among a Sample of Appalachian Youth
Source: Int J Environ Res Public Health. 2021 Jun 23;18(13):6755. doi: 10.3390/ijerph18136755 (PMC8267625; doi:10.3390/ijerph18136755)
Supplement: Supplementary file 1 [file ijerph-18-06755-s001.zip]

Archive with 1 entries (1 files):
- ijerph-1215949-supplementary.pdf
